# Supplementary material for: Identification of novel genetic susceptibility loci for thoracic and abdominal aortic aneurysms via genome-wide association study using the UK Biobank Cohort
Source: PLoS One. 2021 Sep 1;16(9):e0247287. doi: 10.1371/journal.pone.0247287 (PMC8409653; doi:10.1371/journal.pone.0247287)
Supplement: S1 Table — (XLSX) [file pone.0247287.s005.xlsx]

## Sheet: Sheet1
ICD10 Code	Definition
I06.0	Rheumatic aortic stenosis
I06.1	Rheumatic aortic insufficiency
I06.2	Rheumatic aortic stenosis with insufficiency
I06.8	Other rheumatic aortic valve diseases
I06.9	Rheumatic aortic valve disease, unspecified
I08.0	Disorders of both mitral and aortic valves
I08.2	Disorders of both aortic and tricuspid valves
I08.3	Combined disorders of mitral, aortic and tricuspid valves
I08.8	Other multiple valve diseases
I08.9	Multiple valve disease, unspecified
I35.0	Aortic (valve) stenosis
I35.1	Aortic (valve) insufficiency
I35.2	Aortic (valve) stenosis with insufficiency
I35.8	Other aortic valve disorders
I35.9	Aortic valve disorder, unspecified
I39.1	Aortic valve disorders in diseases classified elsewhere
I39.4	Multiple valve disorders in diseases classified elsewhere
I71.0	Dissection of aorta [any part]
I71.1	Thoracic aortic aneurysm, ruptured
I71.2	Thoracic aortic aneurysm, without mention of rupture
I71.5	Thoracoabdominal aortic aneurysm, ruptured
I71.6	Thoracoabdominal aortic aneurysm, without mention of rupture
I71.8	Aortic aneurysm of unspecified site, ruptured
I71.9	Aortic aneurysm of unspecified site, without mention of rupture
I72.9	Aneurysm of unspecified site
Q23.0	Congenital stenosis of aortic valve
Q23.1	Congenital insufficiency of aortic valve
Q23.8	Other congenital malformations of aortic and mitral valves
Q23.9	Congenital malformation of aortic and mitral valves, unspecified
Q24.4	Congenital subaortic stenosis
