# Supplementary material for: Identification of novel genetic susceptibility loci for thoracic and abdominal aortic aneurysms via genome-wide association study using the UK Biobank Cohort
Source: PLoS One. 2021 Sep 1;16(9):e0247287. doi: 10.1371/journal.pone.0247287 (PMC8409653; doi:10.1371/journal.pone.0247287)
Supplement: S3 Table — This table includes comorbidities with frequency ≥ 25%. (XLSX) [file pone.0247287.s007.xlsx]

## Sheet: Sheet1
ICD10 code	Descriptor	Frequencies of comorbidities in TAA patients with FBN1 SNPs	Frequencies of comorbidities in TAA patients (n=435)
		(e.g. n=104 het; 13 homoz for rs689304)
I10	Essential (primary) hypertension	76-77%	0.74
Z86.7	Personal history of diseases of the circulatory system	47-48%	0.48
E78.0	Pure hypercholesterolaemia	47-48%	0.4
Z92.1	Personal history of long-term (current) use of anticoagulants	43-45%	0.41
I25.1	Atherosclerotic heart disease	42-43%	0.35
I48	Atrial fibrillation and flutter	41-43%	0.48
Z86.4	Personal history of psychoactive substance abuse	39-41%	0.35
Z82.4	Family history of ischaemic heart disease and other diseases of the circulatory system	0.27	0.26
I35.1	Aortic (valve) insufficiency	26-28%	0.28
Z92.2	Personal history of long-term (current) use of other medicaments	26-28%	0.27
Z95.4	Presence of other heart-valve replacement	24-25%	0.26
Z95.2	Presence of prosthetic heart valve	25-27%	0.25
