# Supplementary material for: Identification of novel genetic susceptibility loci for thoracic and abdominal aortic aneurysms via genome-wide association study using the UK Biobank Cohort
Source: PLoS One. 2021 Sep 1;16(9):e0247287. doi: 10.1371/journal.pone.0247287 (PMC8409653; doi:10.1371/journal.pone.0247287)
Supplement: S4 Table — (XLSX) [file pone.0247287.s008.xlsx]

## Sheet: Sheet1
TAA AGE AT DIAGNOSIS	N	mean	sd	se	min	Q1	median	Q3	max
(all TAA patients)
Female.AgeDx	2856	66.4	7.91	0.148	43.2	62	68.1	72.2	78.6
Male.AgeDx	6279	64.7	7.6	0.0959	36.8	60.4	66.1	70.1	78
all.AgeDx	9135	65.3	7.73	0.0809	36.8	60.9	66.9	71	78.6
TAA AGE AT DIAGNOSIS
(carriers of FBN1 SNPs in Table 6)
Female.AgeDx	29	69.5	5.95	1.104	50.7	66.7	71.1	73.2	77.3
Male.AgeDx	75	65.3	6.97	0.805	45.6	61.7	65.3	69.9	77.6
all.AgeDx	104	66.5	6.94	0.681	45.6	62.8	67.9	71.3	77.6
