# Supplementary material for: Identification of novel genetic susceptibility loci for thoracic and abdominal aortic aneurysms via genome-wide association study using the UK Biobank Cohort
Source: PLoS One. 2021 Sep 1;16(9):e0247287. doi: 10.1371/journal.pone.0247287 (PMC8409653; doi:10.1371/journal.pone.0247287)
Supplement: S5 Table — (XLSX) [file pone.0247287.s009.xlsx]

## Sheet: OASIS_associations_200714_15115
rsNumber	AAchg	Chr37	Pos37	Ref	Alt	Type	GENE	Dist	G2	D2	OR	P-value	maf	RglmDB	eigenPC
rs116390453		5	27997008	C	T	intergenic	LINC01021	-500500	'LSP1P3	929969	2.50494	4.25806e-09	0.0076724	5	0.196
rs7936928		11	130279168	T	C	intronic	ADAMTS8		'		0.785848	7.50909e-09	0.39324	5	-0.183
rs113626898		2	86015431	G	A	UTR3	ATOH8		'		2.71418	9.0639e-09	0.005894	5	-0.031
rs4936099		11	130280725	C	A	intronic	ADAMTS8		'		0.788983	1.05376e-08	0.406668	5	-0.184
rs11222084		11	130273230	A	T	intergenic	ADAMTS8	1588	'ZBTB44	-88623	0.785385	1.11807e-08	0.366785	5	0.165
rs3740888		11	130278210	C	T	intronic	ADAMTS8		'		0.790382	1.58792e-08	0.394397	5	1.908
rs193181528		9	5059543	T	C	intronic	JAK2		'		2.77633	3.26159e-08	0.0058373	7	-0.206
rs141830649		14	20994898	A	T	intergenic	RNASE10	-15617	'RNASE9	29354	2.19941	7.79654e-08	0.0102433	7	-0.247
rs28760356		9	125158593	C	A	downstream	PTGS1		'		2.11058	9.89253e-08	0.0155607	NA	NA
rs763294065		5	134541908	G	T	intronic	C5orf66		'		2.74039	1.04733e-07	0.0052036	7	-0.238
rs4937515		11	130268147	G	C	intergenic	ADAMTS8	6671	'ZBTB44	-83540	0.802324	1.1133e-07	0.400801	6	-0.267
rs4936098		11	130280667	A	G	intronic	ADAMTS8		'		0.798863	1.11569e-07	0.373986	5	-0.081
rs78935872		5	27989090	A	T	intergenic	LINC01021	-492582	'LSP1P3	937887	2.20417	1.33229e-07	0.0094336	5	-0.226
rs4977575		9	22124744	C	G	intergenic	CDKN2B-AS1	-3651	'DMRTA1	322096	0.811558	1.37143e-07	0.499852	4	2.068
rs181908388		9	5214597	C	G	intergenic	INSL4	16822	'INSL6	-28979	2.66282	2.01201e-07	0.0057326	7	-0.213
rs12740374		1	109817590	G	T	UTR3	CELSR2		'		0.766762	2.04454e-07	0.218251	4	4.4
rs182801332		5	134520119	G	A	intronic	C5orf66		'		2.33304	2.12106e-07	0.0074368	5	0.069
rs146514552		8	79527960	G	A	intergenic	PKIA	-10458	'ZC2HC1A	50322	1.88148	2.14895e-07	0.0175588	3a	0.178
rs6590455		11	130276427	T	C	intronic	ADAMTS8		'		0.802191	2.18106e-07	0.363741	5	-0.275
rs1333047		9	22124504	A	T	intergenic	CDKN2B-AS1	-3411	'DMRTA1	322336	0.814717	2.28515e-07	0.500203	2a	0.13
rs182505594		5	102933006	C	T	intergenic	NUDT12	-34504	'RAB9BP1	1502169	2.43292	2.35115e-07	0.0071046	6	-0.256
rs138497565		19	17389203	C	T	intronic	BABAM1		'		1.47371	2.6371e-07	0.0554445	6	-0.28
rs2875238		11	130282078	T	C	intronic	ADAMTS8		'		0.802609	2.72176e-07	0.360761	5	-0.179
rs8018149		14	20999297	C	T	intergenic	RNASE10	-20016	'RNASE9	24955	2.13996	2.7724e-07	0.0101999	3a	2.544
rs629301		1	109818306	G	T	UTR3	CELSR2		'		0.769932	2.78191e-07	0.220138	1f	1.391
rs646776		1	109818530	C	T	downstream	CELSR2		'		0.770033	2.83018e-07	0.220103	1f	1.333
rs7857118		9	22124140	A	T	intergenic	CDKN2B-AS1	-3047	'DMRTA1	322700	0.815867	3.08737e-07	0.484177	6	-0.204
rs191081676		3	127024676	C	T	intergenic	LOC101927123	16474	'C3orf56	-107649	2.51895	3.12847e-07	0.006008	5	0.081
rs3832016		1	109818158	C	CT	UTR3	CELSR2		'		0.768263	3.34701e-07	0.212923	NA	NA
rs1333048		9	22125347	A	C	intergenic	CDKN2B-AS1	-4254	'DMRTA1	321493	1.22326	3.58336e-07	0.500507	7	-0.136
rs1537371		9	22099568	C	A	ncRNA_intronic	CDKN2B-AS1		'		0.818152	4.17357e-07	0.493546	7	-0.119
rs1556516		9	22100176	G	C	ncRNA_intronic	CDKN2B-AS1		'		0.818302	4.27968e-07	0.493436	7	-0.179
rs660240		1	109817838	T	C	UTR3	CELSR2		'		0.770509	4.36409e-07	0.213465	4	3.83
rs41298194		9	5077615	T	C	intronic	JAK2		'		2.46573	5.02794e-07	0.0066803	7	-0.12
rs186722047		9	38367079	G	A	intergenic	ALDH1B1	25582	'SHB	-297869	2.14296	5.24646e-07	0.0100507	7	-0.184
rs10894192		11	130266117	T	A	intergenic	ADAMTS8	8701	'ZBTB44	-81510	0.814133	5.34416e-07	0.426243	6	-0.214
rs10757278		9	22124477	A	G	intergenic	CDKN2B-AS1	-3384	'DMRTA1	322363	1.21877	5.38716e-07	0.484401	4	0.145
rs147887150		20	56696758	A	C	intergenic	C20orf85	29225	'MIR4532	-226258	1.79391	5.45429e-07	0.0184458	6	-0.225
rs599839		1	109822166	G	A	downstream	PSRC1		'		0.778316	5.83861e-07	0.229256	6	-0.226
rs10757277		9	22124450	A	G	intergenic	CDKN2B-AS1	-3357	'DMRTA1	322390	1.21744	6.19455e-07	0.484203	4	0.09
rs10757279		9	22124630	A	G	intergenic	CDKN2B-AS1	-3537	'DMRTA1	322210	1.21721	6.33764e-07	0.484329	3a	1.83
rs4007642		9	22093299	A	T	ncRNA_intronic	CDKN2B-AS1		'		1.2175	6.4773e-07	0.490038	NA	NA
rs10811656		9	22124472	C	T	intergenic	CDKN2B-AS1	-3379	'DMRTA1	322368	1.21681	6.66224e-07	0.486381	4	0.134
rs1537373		9	22103341	T	G	ncRNA_intronic	CDKN2B-AS1		'		0.821112	6.68094e-07	0.494339	4	2.777
rs1277930		1	109822143	G	A	downstream	PSRC1		'		0.779311	6.73118e-07	0.22893	6	-0.27
rs7528419		1	109817192	A	G	UTR3	CELSR2		'		0.776959	6.81014e-07	0.219806	3a	3.221
rs9644861		9	22090935	C	T	ncRNA_intronic	CDKN2B-AS1		'		0.821362	6.98755e-07	0.495052	6	-0.308
rs9644862		9	22090936	T	G	ncRNA_intronic	CDKN2B-AS1		'		0.821364	6.9893e-07	0.495051	6	-0.311
rs1333049		9	22125503	G	C	intergenic	CDKN2B-AS1	-4410	'DMRTA1	321337	1.21575	7.27562e-07	0.484523	7	-0.18
rs114228595		1	59025937	C	T	intergenic	OMA1	-13491	'TACSTD2	15158	1.6414	7.29379e-07	0.0266394	7	-0.207
rs192962396		2	159316533	G	T	intronic	PKP4		'		2.69547	7.30944e-07	0.0052028	5	0.035
rs602633		1	109821511	T	G	downstream	PSRC1		'		0.77603	7.40676e-07	0.218688	7	-0.145
rs41303215		9	5127180	T	C	UTR3	JAK2		'		2.49646	7.51283e-07	0.0064986	7	-0.085
rs1333042		9	22103813	A	G	ncRNA_intronic	CDKN2B-AS1		'		0.821961	7.61161e-07	0.493343	4	1.086
rs4970836		1	109821797	G	A	downstream	PSRC1		'		0.779963	7.64963e-07	0.227991	NA	NA
rs545624726		9	5096212	T	C	intronic	JAK2		'		2.40314	7.89017e-07	0.0068273	7	-0.166
rs1333046		9	22124123	T	A	intergenic	CDKN2B-AS1	-3030	'DMRTA1	322717	1.2149	8.65357e-07	0.500609	6	-0.177
rs583104		1	109821307	G	T	downstream	PSRC1		'		0.780989	8.75702e-07	0.227777	7	-0.139
rs111154639		20	57959638	A	G	intergenic	EDN3	-58591	'PHACTR3	192926	0.796292	8.8942e-07	0.335359	NA	NA
rs10738610		9	22123766	A	C	intergenic	CDKN2B-AS1	-2673	'DMRTA1	323074	1.21473	8.98841e-07	0.497511	7	-0.14
rs117099942	G1455S	19	17311226	G	A	exonic	MYO9B		'		1.49438	9.25e-07	0.0438459	5	-1.045
rs151160076		1	58987779	G	T	intronic	OMA1		'		1.68196	9.62203e-07	0.0243509	6	-0.116
rs9644860		9	22090603	C	T	ncRNA_intronic	CDKN2B-AS1		'		0.824051	9.98046e-07	0.499137	7	-0.224
AAchg: amino acid change, if exonic variant
Chr7: Chromosome, Build 37
Pos37: Base position, Build 37
Ref: Reference allele
Alt: Alternative allele
Type: Type of variant
Dist, G2, D2: For intergenic variants, distance away from closest gene, second closest gene, and distance from second closest gene
G2, D2: Second nearest gene and distance
OR: Odds Ratio
maf: Minor Allele Frequency
RglmDB: Regulome DB score
eigenPC: Eigen PC score
NA: Not Available
