# Supplementary material for: Identification of novel genetic susceptibility loci for thoracic and abdominal aortic aneurysms via genome-wide association study using the UK Biobank Cohort
Source: PLoS One. 2021 Sep 1;16(9):e0247287. doi: 10.1371/journal.pone.0247287 (PMC8409653; doi:10.1371/journal.pone.0247287)
Supplement: S6 Table — (XLSX) [file pone.0247287.s010.xlsx]

## Sheet: OASIS_associations_200714_15501
rsNumber	AAchg	Chr37	Pos37	Ref	Alt	Type	GENE	Dist	G2	D2	OR	P-Value	maf	RglmDB	eigenPC
rs149014140		10	68863297	A	G	intronic	'CTNNA3		'		4.26778	1.82173e-08	0.0077761	6	-0.156
rs148927240		14	52239510	G	A	intergenic	'FRMD6	-42066	'GNG2	87512	4.23029	2.19246e-08	0.0071048	7	-0.172
rs78851735		18	74774680	C	T	intronic	'MBP		'		3.44569	3.79142e-08	0.0098101	2b	2.587
rs117892132		10	69435994	C	A	intronic	'CTNNA3		'		4.27772	7.33833e-08	0.0066359	6	-0.22
rs190411362		10	69027048	G	A	intronic	'CTNNA3		'		4.28379	7.86522e-08	0.0067873	7	-0.226
rs117163525		18	74780040	G	C	intronic	'MBP		'		3.32414	1.07967e-07	0.0095585	3a	2.115
rs574212135		6	22219103	GATT	G	intergenic	'CASC15	-24488	'PRL	68367	4.06724	3.26901e-07	0.0058731	6	-0.166
rs138747047		6	22184553	G	A	ncRNA_intronic	'CASC15		'		4.08544	3.54973e-07	0.0060157	6	-0.093
rs72996095		3	2461619	T	G	intronic	'CNTN4		'		2.18131	4.8083e-07	0.0280788	7	-0.152
rs689304		15	48922360	C	T	intronic	'FBN1		'		1.64165	5.37676e-07	0.0993457	5	-0.037
rs117675023		10	69376770	G	A	intronic	'CTNNA3		'		3.83977	5.59473e-07	0.0069856	6	-0.201
rs625034		15	48926202	T	C	intronic	'FBN1		'		1.64036	6.14773e-07	0.098972	6	-0.184
rs147376063		6	22160946	G	A	ncRNA_intronic	'CASC15		'		4.21647	6.16151e-07	0.0054448	7	-0.261
rs117755454		15	27756648	C	G	intronic	'GABRG3		'		4.51662	6.39441e-07	0.0064742	7	-0.201
rs2448858		X	121450085	C	T	intergenic	'GRIA3	868011	'GLUD2	-1266289	1.65074	6.39862e-07	0.0402443	7	NA
rs548407431		13	22912838	G	A	intergenic	'LINC00540	-62179	'BASP1P1	558331	4.26196	6.58355e-07	0.0058261	6	-0.198
rs12115792		9	112108334	A	G	intergenic	'EPB41L4B	-25090	'PTPN3	29640	1.59618	6.72843e-07	0.125375	NA	NA
rs1036476		15	48914775	T	C	intronic	'FBN1		'		1.63623	6.92658e-07	0.0989053	5	-0.126
rs2028109		15	48919103	A	C	intronic	'FBN1		'		1.63437	7.53855e-07	0.0989759	6	0.013
rs111610193		6	22172734	C	T	ncRNA_intronic	'CASC15		'		3.90181	7.67725e-07	0.006219	7	-0.206
rs12494537		3	6017302	C	G	intergenic	'GRM7-AS3	656743	'MIR4790	-725362	1.54388	7.86128e-07	0.147814	6	-0.15
rs61129840		3	16363529	G	A	intronic	'RFTN1		'		2.60224	8.42701e-07	0.0158183	5	-0.264
rs142262004		5	114470439	G	A	intronic	'TRIM36		'		3.83732	8.43717e-07	0.0068973	7	-0.259
rs2455925		15	48893649	T	C	intronic	'FBN1		'		1.62485	9.37289e-07	0.0996632	7	-0.188
rs143489334		6	22217204	A	G	intergenic	'CASC15	-22588	'PRL	70269	3.77927	9.41816e-07	0.0061734	7	-0.177
rs181551370		10	69737687	G	A	intronic	'HERC4		'		3.88625	9.63862e-07	0.0070897	7	-0.182
rs4775769		15	48939888	T	G	intergenic	'FBN1	-1903	'CEP152	90247	1.64384	9.69804e-07	0.0956408	7	-0.229
AAchg: amino acid change, if exonic variant
Chr7: Chromosome, Build 37
Pos37: Base position, Build 37
Ref: Reference allele
Alt: Alternative allele
Type: Type of variant
Dist, G2, D2: For intergenic variants, distance away from closest gene, second closest gene, and distance from second closest gene
G2, D2: Second nearest gene and distance
OR: Odds Ratio
maf: Minor Allele Frequency
RglmDB: Regulome DB score
eigenPC: Eigen PC score
NA: Not Available
