# Supplementary material for: Identification of novel genetic susceptibility loci for thoracic and abdominal aortic aneurysms via genome-wide association study using the UK Biobank Cohort
Source: PLoS One. 2021 Sep 1;16(9):e0247287. doi: 10.1371/journal.pone.0247287 (PMC8409653; doi:10.1371/journal.pone.0247287)
Supplement: S7 Table — (XLSX) [file pone.0247287.s011.xlsx]

## Sheet: Sheet1
	AAA Controls	AAA Cases
Atenolol	1960	174
Bisoprolol	1042	101
Propranolol	139	11
Metoprolol	117	17
Sotalol	99	11
Carvedilol	45	6
Nebivolol	37	6
Bisoprolol fumarate+Hydrochlorothiazide	43	3
Propranolol hydrochloride+bendrofluazide	3	0
on B-blocker	3485	329
Total	27260	1363
% on B-blocker	12.78	24.14
	TAA Controls	TAA Cases
Atenolol	488	55
Bisoprolol	256	39
Propranolol	67	3
Metoprolol	32	0
Sotalol	19	5
Carvedilol	19	9
Nebivolol	11	0
Bisoprolol fumarate+Hydrochlorothiazide	5	4
Propranolol hydrochloride+bendrofluazide	2	0
on B-blocker	899	106
Total	8700	1363
% on B-blocker	10.33	24.37
